# Supplementary material for: Investigation on Tattoo Ink (Hexadecachlorinate Copper Phthalocyanine) Removal: Novel Chemical and Biological Approach
Source: Molecules. 2024 Nov 24;29(23):5543. doi: 10.3390/molecules29235543 (PMC11644021; doi:10.3390/molecules29235543)
Supplement: Supplementary file 1 [file molecules-29-05543-s001.zip]

Archive with 1 entries (1 files):
- molecules-3261571-supplementary.pdf
